# Supplementary material for: PK/PD of Positively Charged ADC in Mice
Source: Pharmaceutics. 2025 Mar 17;17(3):377. doi: 10.3390/pharmaceutics17030377 (PMC11944646; doi:10.3390/pharmaceutics17030377)
Supplement: Supplementary file 1 [file pharmaceutics-17-00377-s001.zip]

Archive with 1 entries (1 files):
- pharmaceutics-3499166-supplementary.pdf
